# Supplementary material for: Characterization of a second secologanin synthase isoform producing both secologanin and secoxyloganin allows enhanced de novo assembly of a Catharanthus roseus transcriptome
Source: BMC Genomics. 2015 Aug 19;16(1):619. doi: 10.1186/s12864-015-1678-y (PMC4541752; doi:10.1186/s12864-015-1678-y)
Supplement: Additional file 4: Table S2. — Quality control (FastQC) of paired-end samples, number of reads before and after trimming/normalization procedures and characteristics of individual assemblies. [file 12864_2015_1678_MOESM4_ESM.xlsx]

## Sheet: Feuil1
Supplemental Table 2. Quality control (FastQC) of paired-end samples, number of reads before and after trimming/normalization procedures and characteristics of individual assemblies.
Quality Check with FASTQC
	Before Trimmomatic
	Forward													Reverse
	Basic Statistics	Per base sequence quality	Per tile sequence quality	Per sequence quality scores	Per base sequence content	Per sequence GC content	Per base N content	Sequence Length Distribution	Sequence Duplication Levels	Overrepresented sequences	Adapter Content	Kmer Content		Basic Statistics	Per base sequence quality	Per tile sequence quality	Per sequence quality scores	Per base sequence content	Per sequence GC content	Per base N content	Sequence Length Distribution	Sequence Duplication Levels	Overrepresented sequences	Adapter Content	Kmer Content	Nbr Fail	Nbr Warn	Nbr Pass
SRR1144633	PASS	PASS	PASS	FAIL	PASS	PASS	PASS	FAIL	WARN	PASS	FAIL	PASS		PASS	PASS	FAIL	PASS	PASS	PASS	FAIL	WARN	PASS	FAIL	PASS	PASS	6	2	16
SRR1144634	PASS	PASS	PASS	FAIL	PASS	PASS	PASS	FAIL	WARN	PASS	FAIL	PASS		PASS	PASS	FAIL	PASS	PASS	PASS	FAIL	WARN	PASS	FAIL	PASS	PASS	6	2	16
SRR122236	PASS	FAIL	WARN	PASS	FAIL	WARN	PASS	PASS	WARN	FAIL	PASS	FAIL		PASS	FAIL	PASS	PASS	FAIL	FAIL	PASS	PASS	WARN	FAIL	PASS	FAIL	9	4	11
SRR122237	PASS	PASS	WARN	PASS	FAIL	WARN	PASS	PASS	WARN	FAIL	PASS	FAIL		PASS	PASS	WARN	PASS	FAIL	FAIL	PASS	PASS	WARN	FAIL	PASS	FAIL	7	5	12
SRR122238	PASS	FAIL	FAIL	PASS	FAIL	WARN	PASS	PASS	WARN	WARN	PASS	FAIL		PASS	FAIL	FAIL	PASS	FAIL	WARN	PASS	PASS	WARN	WARN	PASS	FAIL	8	6	10
SRR1271857	PASS	PASS	WARN	PASS	FAIL	PASS	PASS	PASS	FAIL	PASS	PASS	FAIL		PASS	PASS	PASS	PASS	FAIL	PASS	PASS	PASS	FAIL	PASS	PASS	FAIL	6	1	17
SRR1271858	PASS	PASS	WARN	PASS	FAIL	WARN	PASS	PASS	FAIL	PASS	PASS	FAIL		PASS	PASS	PASS	PASS	FAIL	WARN	PASS	PASS	FAIL	PASS	PASS	FAIL	6	3	15
SRR1271859	PASS	PASS	WARN	PASS	FAIL	PASS	PASS	PASS	FAIL	PASS	PASS	FAIL		PASS	PASS	PASS	PASS	FAIL	PASS	PASS	PASS	FAIL	PASS	PASS	FAIL	6	1	17
SRR342017	PASS	PASS	FAIL	PASS	FAIL	PASS	PASS	PASS	PASS	PASS	FAIL	FAIL		PASS	PASS	FAIL	PASS	FAIL	PASS	PASS	PASS	WARN	WARN	FAIL	FAIL	8	2	14
SRR342019	PASS	PASS	FAIL	PASS	FAIL	PASS	PASS	PASS	FAIL	WARN	FAIL	FAIL		PASS	PASS	PASS	PASS	FAIL	PASS	PASS	PASS	FAIL	WARN	FAIL	FAIL	9	2	13
SRR342022	PASS	PASS	FAIL	PASS	FAIL	PASS	PASS	PASS	FAIL	WARN	FAIL	FAIL		PASS	PASS	FAIL	PASS	FAIL	PASS	PASS	PASS	FAIL	WARN	FAIL	FAIL	10	2	12
SRR342023	PASS	PASS	FAIL	PASS	FAIL	PASS	PASS	PASS	FAIL	WARN	FAIL	FAIL		PASS	PASS	FAIL	PASS	FAIL	PASS	PASS	PASS	WARN	WARN	FAIL	FAIL	9	3	12
SRR646572	PASS	PASS	PASS	PASS	FAIL	PASS	PASS	PASS	WARN	PASS	PASS	FAIL		PASS	PASS	PASS	PASS	FAIL	WARN	PASS	PASS	WARN	PASS	PASS	FAIL	4	3	17
SRR646596	PASS	PASS	PASS	PASS	FAIL	PASS	PASS	PASS	WARN	PASS	PASS	FAIL		PASS	PASS	PASS	PASS	FAIL	PASS	PASS	PASS	WARN	PASS	PASS	FAIL	4	2	18
SRR646604	PASS	PASS	PASS	PASS	FAIL	PASS	PASS	PASS	FAIL	PASS	PASS	FAIL		PASS	PASS	PASS	PASS	FAIL	PASS	PASS	PASS	FAIL	PASS	PASS	FAIL	6	0	18
SRR648705	PASS	FAIL	WARN	PASS	FAIL	PASS	PASS	PASS	FAIL	PASS	PASS	FAIL		PASS	FAIL	PASS	PASS	FAIL	PASS	PASS	PASS	FAIL	PASS	PASS	FAIL	8	1	15
SRR648707	PASS	FAIL	WARN	PASS	FAIL	PASS	PASS	PASS	FAIL	PASS	PASS	FAIL		PASS	FAIL	PASS	PASS	FAIL	PASS	PASS	PASS	FAIL	PASS	PASS	FAIL	8	1	15
SRR924147	PASS	FAIL	WARN	PASS	FAIL	PASS	PASS	PASS	FAIL	PASS	PASS	FAIL		PASS	FAIL	PASS	PASS	FAIL	PASS	PASS	PASS	FAIL	PASS	PASS	FAIL	8	1	15
SRR924148	PASS	FAIL	WARN	PASS	FAIL	PASS	PASS	PASS	FAIL	PASS	PASS	FAIL		PASS	FAIL	PASS	PASS	FAIL	PASS	PASS	PASS	FAIL	PASS	PASS	FAIL	8	1	15
	After Trimmomatic
	Forward													Reverse												Nbr Fail	Nbr Warn	Nbr Pass
SRR1144633	PASS	FAIL	PASS	PASS	WARN	FAIL	WARN	PASS	FAIL	PASS	PASS	PASS		FAIL	PASS	PASS	WARN	FAIL	WARN	PASS	FAIL	PASS	PASS	PASS	FAIL	7	4	13
SRR1144634	PASS	FAIL	PASS	PASS	WARN	FAIL	WARN	PASS	FAIL	PASS	PASS	PASS		FAIL	PASS	PASS	WARN	FAIL	WARN	PASS	FAIL	PASS	PASS	PASS	FAIL	7	4	13
SRR122236	PASS	PASS	PASS	PASS	FAIL	WARN	PASS	WARN	WARN	FAIL	PASS	FAIL		PASS	PASS	PASS	PASS	FAIL	WARN	PASS	WARN	WARN	FAIL	PASS	FAIL	6	6	12
SRR122237	PASS	PASS	PASS	PASS	FAIL	WARN	PASS	WARN	WARN	WARN	PASS	FAIL		PASS	PASS	PASS	PASS	FAIL	WARN	PASS	WARN	WARN	WARN	PASS	FAIL	4	8	12
SRR122238	PASS	PASS	FAIL	PASS	FAIL	FAIL	PASS	WARN	WARN	WARN	PASS	FAIL		PASS	PASS	FAIL	PASS	FAIL	FAIL	PASS	WARN	WARN	WARN	PASS	FAIL	8	6	10
SRR1271857	PASS	PASS	WARN	PASS	FAIL	PASS	PASS	WARN	FAIL	PASS	PASS	FAIL		PASS	PASS	WARN	PASS	FAIL	PASS	PASS	WARN	FAIL	PASS	PASS	FAIL	6	4	14
SRR1271858	PASS	PASS	WARN	PASS	FAIL	WARN	PASS	WARN	FAIL	PASS	PASS	FAIL		PASS	PASS	WARN	PASS	FAIL	WARN	PASS	WARN	FAIL	PASS	PASS	FAIL	6	6	12
SRR1271859	PASS	PASS	WARN	PASS	FAIL	PASS	PASS	WARN	FAIL	PASS	PASS	FAIL		PASS	PASS	WARN	PASS	FAIL	PASS	PASS	WARN	FAIL	PASS	PASS	FAIL	6	4	14
SRR342017	PASS	PASS	FAIL	PASS	FAIL	PASS	PASS	WARN	PASS	PASS	PASS	FAIL		PASS	PASS	FAIL	PASS	FAIL	PASS	PASS	WARN	PASS	PASS	PASS	FAIL	6	2	16
SRR342019	PASS	PASS	FAIL	PASS	FAIL	PASS	PASS	WARN	FAIL	PASS	PASS	FAIL		PASS	PASS	FAIL	PASS	FAIL	PASS	PASS	WARN	FAIL	PASS	PASS	FAIL	8	2	14
SRR342022	PASS	PASS	FAIL	PASS	FAIL	PASS	PASS	WARN	FAIL	PASS	PASS	FAIL		PASS	PASS	FAIL	PASS	FAIL	PASS	PASS	WARN	FAIL	PASS	PASS	FAIL	8	2	14
SRR342023	PASS	PASS	FAIL	PASS	FAIL	PASS	PASS	WARN	FAIL	PASS	PASS	FAIL		PASS	PASS	FAIL	PASS	FAIL	PASS	PASS	WARN	FAIL	PASS	PASS	FAIL	8	2	14
SRR646572	PASS	PASS	PASS	PASS	FAIL	PASS	PASS	WARN	WARN	PASS	PASS	FAIL		PASS	PASS	PASS	PASS	FAIL	PASS	PASS	WARN	WARN	PASS	PASS	FAIL	4	4	16
SRR646596	PASS	PASS	PASS	PASS	FAIL	PASS	PASS	WARN	WARN	PASS	PASS	FAIL		PASS	PASS	PASS	PASS	FAIL	PASS	PASS	WARN	WARN	PASS	PASS	FAIL	4	4	16
SRR646604	PASS	PASS	PASS	PASS	FAIL	PASS	PASS	WARN	FAIL	PASS	PASS	FAIL		PASS	PASS	PASS	PASS	FAIL	PASS	PASS	WARN	FAIL	PASS	PASS	FAIL	6	2	16
SRR648705	PASS	PASS	WARN	PASS	FAIL	PASS	PASS	WARN	FAIL	PASS	PASS	FAIL		PASS	PASS	WARN	PASS	FAIL	PASS	PASS	WARN	FAIL	PASS	PASS	FAIL	6	4	14
SRR648707	PASS	PASS	WARN	PASS	FAIL	PASS	PASS	WARN	FAIL	PASS	PASS	FAIL		PASS	PASS	WARN	PASS	FAIL	PASS	PASS	WARN	FAIL	PASS	PASS	FAIL	6	4	14
SRR924147	PASS	PASS	WARN	PASS	FAIL	PASS	PASS	WARN	WARN	PASS	PASS	FAIL		PASS	PASS	WARN	PASS	FAIL	PASS	PASS	WARN	WARN	PASS	PASS	FAIL	4	6	14
SRR924148	PASS	PASS	WARN	PASS	FAIL	PASS	PASS	WARN	FAIL	PASS	PASS	FAIL		PASS	PASS	WARN	PASS	FAIL	PASS	PASS	WARN	FAIL	PASS	PASS	FAIL	6	4	14
Number of reads in Accession, after trimming and normalization
			After trimming							After normalization
	NGS plateform	Read pairs	Both surviving		Surviving only					Selected during norm
					left		right			left		right
SRR122236	GIIx	28484503	19300467	67,76%	4131702	14,51%	4131702	14,51%		10254892	53.13%	8686440	45.01%
SRR122237	GIIx	30408302	24493301	80,55%	2894384	9,52%	1582369	5,20%		9757532	39.84%	11572324	47.25%
SRR122238	GIIx	33303650	28531992	85,67%	2955574	8,87%	1585717	4,76%		8908507	31.22%	9851060	34.53%
SRR342017	GIIx	37579474	28219127	75,09%	8331768	22,17%	288890	0,77%		8292013	29.38%	8476501	30.04%
SRR342019	GIIx	32519413	27041639	83,16%	4445350	13,67%	277568	0,85%		7933411	29.34%	8008651	29.62%
SRR342022	GIIx	37507020	30039881	80,09%	6402666	17,07%	289619	0,77%		8430449	28.06%	8355491	27.81%
SRR342023	GIIx	38830954	29177898	75,14%	8635585	22,24%	278953	0,72%		8211420	28.14%	8039676	27.55%
SRR1144633	HiSeq	13784377	13272082	96,28%	345849	2,51%	134828	0,98%		5970306	44.98%	5949823	44.83%
SRR1144634	HiSeq	1342424	12467568	95,59%	393925	3,02%	147340	1,13%		5858096	46.99%	5820064	46.68%
SRR646572	HiSeq	15380068	15003800	97,55%	282289	1,84%	74716	0,49%		6269562	41.79%	6279944	41.86%
SRR646596	HiSeq	11375252	11121331	97,77%	193481	1,70%	47949	0,42%		5310625	47.75%	5317769	47.82%
SRR646604	HiSeq	21088704	20605853	97,71%	363938	1,73%	95551	0,45%		6641047	32.23%	6653786	32.29%
SRR648705	HiSeq	68021428	63551277	93,43%	3005527	4,42%	962343	1,41%		10723556	16.87%	11040352	17.37%
SRR648707	HiSeq	37521329	34979990	93,23%	1758620	4,69%	506805	1,35%		8202169	23.45%	8374648	23.94%
SRR924147	HiSeq	32435737	30680916	94,59%	1073663	3,31%	455846	1,41%		8185608	26.68%	8046584	26.23%
SRR924148	HiSeq	35003715	32965470	94,18%	1324903	3,79%	483985	1,38%		8350590	25.33%	8183016	24.82%
SRR1271859	HiSeq	57546161	57234376	99,46%	236441	0,41%	68967	0,12%		9866850	0.1724	9938719	0.1736
SRR1271858	HiSeq	54987554	54677702	99,44%	240404	0,44%	63865	0,12%		9800592	17.92%	9713594	0.1777
SRR1271857	HiSeq	59158020	58857931	99,49%	229289	0,39%	64952	0,11%		10007214	0.17	9936834	0.1688
Characteristics of individual assemblies and participation in CD97
	SRR1144633	SRR1144634	SRR122236	SRR122237	SRR122238	SRR1271857	SRR1271858	SRR1271859	SRR342017	SRR342019	SRR342022	SRR342023	SRR646572	SRR646596	SRR646604	SRR648705	SRR648707	SRR924147	SRR924148						all reads combined
genes	50729	59782	34494	36814	1117581	63169	90953	66916	63376	68389	65919	64335	48082	43316	48906	65634	57157	52916	55786					Trinity assembly with all reads	209419
transcript	61485	72279	37084	40274	1666984	109325	137460	115536	93464	104138	102181	98051	64981	55940	67837	98038	77257	68722	74209						353245
N50	1366	1059	1292	1339	1350	2200	1944	2090	1303	1587	1524	1349	1893	1825	1861	1831	1709	1754	1754						2036
median	621	537	695	713	527	953	625	866	593	666	657	624	751	747	746	740	686	734	708						567
average	914	758	878	904	845	1365	1110	1284	882	1019	988	913	1160	1133	1144	1124	1059	1097	1084						1088
N° of transcript in clusters after cdhitest (97%)	51945	59295	34867	37235	72259	72473	71566	76184	64634	69149	68378	66429	53897	48318	55474	70385	60913	55556	58921
%	84.484	82.0363	94.0217	92.4542	4.33471	66.2913	52.0631	65.9396	69.1539	66.4013	66.9185	67.7494	82.9427	86.3747	81.7754	71.7936	78.8446	80.8417	79.3987
N° of singletons after cdhitest (97%)	9540	12984	2217	3039	94818	36852	65894	3952	28830	34989	33803	31622	11084	7622	12363	27653	16344	13166	15287
%	15.516	17.9637	5.97832	7.54581	5.688	33.7087	47.9369	3.42058	30.8461	33.5987	33.0815	32.2506	17.0573	13.6253	18.2246	28.2064	21.1554	19.1583	20.5999
